# Supplementary material for: Data for spatio-temporal modelling and optimisation of multi-product rice value chains
Source: Data Brief. 2020 Dec 24;34:106694. doi: 10.1016/j.dib.2020.106694 (PMC7806799; doi:10.1016/j.dib.2020.106694)
Supplement: Supplementary file 1 [file mmc1.xlsx]

## Sheet: Contents
	Data for spatio-temporal modelling and optimisation of multi-product rice value chains
	Supplementary Material
	Stephen S. Doliente1,2 and Sheila Samsatli1*
	1. Department of Chemical Engineering, University of Bath, Claverton Down, Bath BA2 7AY, United Kingdom
	2. Department of Chemical Engineering, College of Engineering and Agro-Industrial Technology, University of the Philippines Los Baños, College, Los Baños, Laguna 4031, Philippines
	*Corresponding author. E-mail address: s.m.c.samsatli@bath.ac.uk
	This Supplementary Material is associated with the Data in Brief article "Data on resources and technologies for the multi-objective spatio-temporal optimisation of Philippine rice value chains". The data presented serve as input to the rice value chains modelling and optimisation studies for the Philippines, wherein scenarios for integrated food, energy, fuels and chemicals production were devel…
	Contents
	Worksheet	Name	Data items
	A	Available farmlands	Table 1: Area of farmlands and total land of each provinces of the Philippines.
	B	Farmland characteristics	Table 2: Paddy rice yield, cost of paddy rice production and GHG emissions of paddy rice production of each provinces of the Philippines.
	C	Demand of products	Table 3: Hourly demands of food, energy, fuels, and chemicals of each provinces of the Philippines.
	D	Values of resources	Table 4: Properties of the resources within the rice value chains.
	E	Processing technologies	Table 5: Estimated specifications of the processing technologies.
			Table 6: Estimated conversion factors of the processing technologies.
	F	Transporting technologies	Table 7: Estimated specifications of the transporting technologies.
			Table 8: Estimated conversion factors of the transporting technologies for case study on rice value chains for food production only.
			Table 9: Estimated conversion factors of the transporting technologies for case studies on rice value chains for integrated food-energy production and integrated food-energy-fuels-chemicals production.
		References

## Sheet: A_Available farmlands
	Worksheet		Available farmlands
	Description		The Philippines is spatially represented with 81 zones corresponding to the country's provinces as shown in Table 1. These provinces are grouped into 17 regions also shown in Table 1. The total land area and existing farmland area, which are both in hectares, were obtained from Philippines Statistics Authority [2] and arranged per zone number below.
	Table 1		Area of arable land and total land of each provinces of the Philippines.
			Province	Region	Zone number	Total land area (kha)	Arable land (kha)
			Batanes	Cagayan Valley	1	21900	2000
			Cagayan	Cagayan Valley	2	929580	194763
			Isabela	Cagayan Valley	3	1241490	278001
			Quirino	Cagayan Valley	4	232350	43000
			Nueva Vizcaya	Cagayan Valley	5	397570	62207
			Benguet	CAR	6	282660	20000
			Ifugao	CAR	7	262820	26000
			Mountain Province	CAR	8	215740	12000
			Kalinga	CAR	9	323130	37000
			Abra	CAR	10	416530	23993
			Apayao	CAR	11	441340	24950
			Ilocos Norte	Ilocos	12	346790	65832
			Ilocos Sur	Ilocos	13	259600	47860
			La Union	Ilocos	14	149770	38304
			Pangasinan	Ilocos	15	545100	260639
			Aurora	Central Luzon	16	314730	41000
			Nueva Ecija	Central Luzon	17	575130	313448
			Tarlac	Central Luzon	18	305360	133780
			Pampanga	Central Luzon	19	206250	91815
			Zambales	Central Luzon	20	383080	32466
			Bataan	Central Luzon	21	137300	30391
			Bulacan	Central Luzon	22	279610	80726
			Metro Manila	NCR	23	61957	20000
			Rizal	CALABARZON	24	119190	20000
			Cavite	CALABARZON	25	157420	26000
			Laguna	CALABARZON	26	191790	50000
			Batangas	CALABARZON	27	311980	68000
			Quezon	CALABARZON	28	906960	334000
			Camarines Norte	Bicol	29	232010	104000
			Camarines Sur	Bicol	30	549700	243000
			Albay	Bicol	31	257580	108000
			Sorsogon	Bicol	32	211900	102000
			Catanduanes	Bicol	33	149220	38000
			Masbate	Bicol	34	415180	180000
			Romblon	MIMAROPA	35	153350	37000
			Marinduque	MIMAROPA	36	95260	29000
			Oriental Mindoro	MIMAROPA	37	423840	137000
			Occidental Mindoro	MIMAROPA	38	586570	86300
			Palawan	MIMAROPA	39	1703080	175000
			Aklan	Western Visayas	40	182140	32796
			Capiz	Western Visayas	41	259460	92510
			Antique	Western Visayas	42	272920	77046
			Iloilo	Western Visayas	43	507920	236830
			Guimaras	Western Visayas	44	60460	16000
			Negros Occidental	Western Visayas	45	796520	273300
			Negros Oriental	Central Visayas	46	538550	225400
			Siquijor	Central Visayas	47	33750	5000
			Bohol	Central Visayas	48	482100	92000
			Cebu	Central Visayas	49	534200	73000
			Biliran	Eastern Visayas	50	53600	16000
			Samar	Eastern Visayas	51	604800	62000
			Northern Samar	Eastern Visayas	52	369290	117000
			Eastern Samar	Eastern Visayas	53	466050	62000
			Leyte	Eastern Visayas	54	651510	158000
			Southern Leyte	Eastern Visayas	55	179860	39000
			Dinagat Islands	Caraga	56	103630	9000
			Surigao del Norte	Caraga	57	197290	44000
			Agusan del Norte	Caraga	58	354690	69000
			Agusan del Sur	Caraga	59	998950	210000
			Surigao del Sur	Caraga	60	493270	129000
			Compostela Valley	Davao	61	447980	157000
			Davao Oriental	Davao	62	567960	98000
			Davao del Norte	Davao	63	342700	104000
			Davao del Sur	Davao	64	677100	216000
			Sarangani	SOCCKSARGEN	65	360130	109000
			South Cotabato	SOCCKSARGEN	66	442880	122000
			Sultan Kudarat	SOCCKSARGEN	67	529830	152000
			Cotabato	SOCCKSARGEN	68	900890	245000
			Bukidnon	Northern Mindanao	69	1049860	317000
			Misamis Oriental	Northern Mindanao	70	354430	101000
			Camiguin	Northern Mindanao	71	23800	6000
			Lanao del Norte	Northern Mindanao	72	415990	99000
			MisamisOccidental	Northern Mindanao	73	205520	42000
			Zamboanga del Norte	Zamboanga Peninsula	74	730100	206000
			Zamboanga del Sur	Zamboanga Peninsula	75	360780	96000
			Zamboanga Sibugay	Zamboanga Peninsula	76	591420	139000
			Lanao del Sur	BARMM	77	1349440	79000
			Maguindanao	BARMM	78	972900	195000
			Basilan	BARMM	79	322450	47000
			Sulu	BARMM	80	343700	38000
			Tawi-Tawi	BARMM	81	362660	7000

## Sheet: B_Farmland characteristics
	Worksheet		Farmland characteristics
	Description		The farmland characteristics, which include the yield of paddy rice, cost (economic impact) of paddy rice production and GHG emissions (environmental impact) of paddy rice production, for each province of the Philippines are presented in Table 2. The calculation of these data is discussed in Section 2 of the Data in Brief article.
	Table 2		Paddy rice yield, cost of paddy rice production and GHG emissions of paddy rice production of each provinces of the Philippines.
			Zone number	Paddy rice yield (odt/ha/yr)	Cost of paddy rice production (PhP/odt)	GHG emissions of paddy rice production (kgCO2e/odt)
			1	0.564747	95823.5	5506.89
			2	3.92427	13790.1	792.504
			3	4.3623	12405.4	712.926
			4	3.9191	13808.3	793.55
			5	4.33752	12476.3	717
			6	2.76432	16497.7	1125.05
			7	3.52785	12927.1	881.557
			8	3.00021	15200.6	1036.59
			9	4.16782	10942.2	746.193
			10	2.71575	16792.8	1145.17
			11	3.46413	13164.9	897.773
			12	4.70118	12408.4	661.536
			13	4.38193	13312.4	709.734
			14	4.57796	12742.4	679.343
			15	4.26093	13690.4	729.887
			16	3.57345	14986.9	870.308
			17	5.37362	9966.27	578.753
			18	4.22329	12680.9	736.392
			19	4.59235	11661.8	677.213
			20	3.4566	15493.5	899.727
			21	4.02728	13298.1	772.234
			22	4.46247	12001.2	696.924
			23	3.99692	11938.6	786.522
			24	3.96911	11438.3	783.552
			25	3.37174	13464.9	922.373
			26	4.18438	10849.9	743.24
			27	2.89201	15698.4	1075.38
			28	3.17672	14291.5	978.997
			29	3.76708	9620.97	825.572
			30	3.69034	9821.04	842.74
			31	3.8739	9355.68	802.808
			32	3.96561	9139.32	784.242
			33	2.9278	12378.9	1062.23
			34	2.86758	12638.9	1084.54
			35	3.12784	15344.8	994.296
			36	2.83107	16953.3	1098.53
			37	3.68889	13010.9	843.071
			38	4.14643	11575.3	750.043
			39	3.56152	13476.3	873.224
			40	3.09401	11924	1005.17
			41	2.97157	12415.3	1046.58
			42	3.56837	10338.9	871.545
			43	3.16556	11654.5	982.449
			44	2.77356	13301.7	1121.3
			45	3.82908	9634.95	812.205
			46	2.78067	16586.7	1118.44
			47	3.43293	13435.2	905.933
			48	2.90588	15872	1070.25
			49	3.21911	14327.6	966.107
			50	4.59621	8392.14	676.645
			51	2.75393	14006.2	1129.3
			52	2.7949	13800.9	1112.74
			53	2.88857	13353.3	1076.66
			54	4.06549	9487.65	764.975
			55	4.24435	9087.85	732.739
			56	2.1079	18946.4	1475.41
			57	2.62907	15190.5	1182.93
			58	3.38839	11786.4	917.84
			59	3.07673	12980.3	1010.81
			60	3.19424	12502.8	973.627
			61	4.13937	13965.4	751.322
			62	4.50062	12844.5	691.016
			63	4.11314	14054.5	756.113
			64	4.41246	13101.1	704.823
			65	3.12975	14281.6	993.689
			66	3.8554	11593.6	806.662
			67	3.78723	11802.3	821.18
			68	3.8609	11577.1	805.512
			69	4.52116	11327.8	687.876
			70	3.94662	12976.9	788.017
			71	3.98155	12863.1	781.103
			72	4.43142	11557.2	701.806
			73	4.21659	12146.1	737.564
			74	2.7735	16973.8	1121.33
			75	3.6611	12858.7	849.472
			76	4.15381	11333.5	748.711
			77	2.55401	11649.9	1217.7
			78	2.57123	11571.9	1209.54
			79	2.01533	14763.9	1543.17
			80	1.45669	20425.7	2134.97
			81	2.12214	14020.8	1465.5

## Sheet: C_Demand of products
	Worksheet		Demand of products
	Description		The rice value rice value chains with integrated food and non-food production will produce the following: white rice as food product; bio-electricity as energy product; bioethanol, bio-FT diesel and bio-FT jet as fuel products; and bio-naphtha as chemical product. Hence the hourly demands of white rice, electricity (satisfied with bio-electricity), bioethanol, diesel (satisfied with bio-FT diesel…
	Table		Hourly demands of food, energy, fuels, and chemicals of each provinces of the Philippines.
			Zone number	White rice (odt/h)	Electricity (MWh/h)	Bioethanol (MWh/h)	Diesel (MWh/h)	Jet fuel (MWh/h)	Naphtha (MWh/h)
			1	0.225837	1.77512	0.0355814	2.24829	0.562073	0.337244
			2	17.1768	123.445	2.4744	156.35	39.0876	23.4526
			3	21.9635	164.025	3.2878	207.747	51.9367	31.162
			4	2.60187	19.4527	0.389921	24.638	6.1595	3.6957
			5	6.71156	46.5536	0.933145	58.9628	14.7407	8.84442
			6	9.62006	81.272	1.62906	102.936	25.7339	15.4403
			7	3.31968	20.8743	0.418415	26.4385	6.60962	3.96577
			8	2.29758	15.9119	0.318945	20.1533	5.03832	3.02299
			9	4.05611	21.891	0.438795	27.7262	6.93155	4.15893
			10	3.32202	24.8224	0.497554	31.439	7.85976	4.71586
			11	2.11296	12.2675	0.245897	15.5375	3.88438	2.33063
			12	8.36464	61.0455	1.22363	77.3175	19.3294	11.5976
			13	9.75853	70.9871	1.4229	89.9092	22.4773	13.4864
			14	11.2695	80.9697	1.623	102.553	25.6382	15.3829
			15	42.4136	304.334	6.10023	385.456	96.3641	57.8184
			16	3.04707	22.0615	0.442212	27.9421	6.98553	4.19132
			17	28.9184	221.449	4.43883	280.477	70.1193	42.0716
			18	17.5243	140.604	2.81835	178.083	44.5208	26.7125
			19	32.3535	268.619	5.38435	340.222	85.0554	51.0332
			20	11.9471	84.8023	1.69982	107.407	26.8517	16.111
			21	8.97873	78.2932	1.56935	99.1628	24.7907	14.8744
			22	39.1514	338.851	6.7921	429.174	107.293	64.3761
			23	145.14	1325.45	26.568	1678.75	419.689	251.813
			24	29.7627	296.872	5.95065	376.005	94.0012	56.4007
			25	37.0693	378.605	7.58896	479.525	119.881	71.9288
			26	34.2572	312.399	6.26189	395.671	98.9178	59.3507
			27	29.0776	277.326	5.55887	351.249	87.8124	52.6874
			28	25.5651	218.502	4.37976	276.745	69.1862	41.5117
			29	7.3292	60.04	1.20347	76.0441	19.011	11.4066
			30	27.1273	200.974	4.02843	254.545	63.6363	38.1818
			31	16.3379	135.334	2.71271	171.408	42.8521	25.7113
			32	9.83144	81.6178	1.63599	103.374	25.8434	15.506
			33	3.02164	26.8609	0.538413	34.0208	8.5052	5.10312
			34	12.3972	91.8535	1.84116	116.338	29.0844	17.4506
			35	3.99725	30.1358	0.604057	38.1687	9.54216	5.7253
			36	2.84878	24.1391	0.483857	30.5735	7.64339	4.58603
			37	11.6326	86.8785	1.74144	110.037	27.5091	16.5055
			38	7.93214	50.1692	1.00562	63.5422	15.8855	9.53132
			39	16.4457	113.694	2.27895	144	36.0001	21.6
			40	8.20044	59.1662	1.18596	74.9373	18.7343	11.2406
			41	11.0886	78.3688	1.57086	99.2585	24.8146	14.8888
			42	9.40973	59.9061	1.20079	75.8745	18.9686	11.3812
			43	35.5918	245.426	4.91945	310.846	77.7116	46.627
			44	2.60712	17.9728	0.360256	22.7636	5.6909	3.41454
			45	40.1844	314.875	6.31152	398.807	99.7018	59.8211
			46	12.5329	139.469	2.79558	176.645	44.1613	26.4968
			47	1.08005	9.87957	0.198031	12.513	3.12826	1.87696
			48	17.3549	135.204	2.7101	171.243	42.8109	25.6865
			49	35.9527	476.806	9.55734	603.902	150.975	90.5852
			50	2.42484	17.6639	0.354065	22.3724	5.59309	3.35585
			51	11.2902	80.3344	1.61026	101.748	25.437	15.2622
			52	8.77715	65.0904	1.30471	82.4407	20.6102	12.3661
			53	5.24673	48.0845	0.96383	60.9017	15.2254	9.13526
			54	25.6666	202.438	4.05778	256.399	64.0999	38.4599
			55	6.1862	43.4105	0.870142	54.9818	13.7455	8.24727
			56	1.56252	13.0877	0.262336	16.5763	4.14407	2.48644
			57	6.45151	49.9298	1.00082	63.2389	15.8097	9.48584
			58	9.39979	71.1825	1.42682	90.1566	22.5392	13.5235
			59	8.75688	72.1178	1.44557	91.3413	22.8353	13.7012
			60	8.2555	60.9599	1.22191	77.2092	19.3023	11.5814
			61	5.10135	75.767	1.51871	95.9633	23.9908	14.3945
			62	5.07093	57.5332	1.15323	72.8691	18.2173	10.9304
			63	15.0744	104.61	2.09687	132.495	33.1238	19.8743
			64	26.0302	265.756	5.32694	336.594	84.1486	50.4892
			65	5.82059	56.0204	1.1229	70.9531	17.7383	10.643
			66	21.574	155.396	3.11484	196.818	49.2045	29.5227
			67	11.81	83.5884	1.67549	105.869	26.4674	15.8804
			68	16.6721	142.017	2.84665	179.872	44.968	26.9808
			69	13.8483	145.668	2.91985	184.497	46.1243	27.6746
			70	19.7314	161.029	3.22774	203.952	50.988	30.5928
			71	1.20358	9.10699	0.182545	11.5345	2.88363	1.73018
			72	13.1078	104.886	2.1024	132.845	33.2111	19.9267
			73	7.34951	61.9765	1.24229	78.4967	19.6242	11.7745
			74	4.05379	104.102	2.08668	131.851	32.9628	19.7777
			75	6.42065	65.1676	1.30625	82.5384	20.6346	12.3808
			76	5.0492	192.732	3.86323	244.107	61.0267	36.616
			77	18.6706	107.605	2.1569	136.288	34.0721	20.4432
			78	23.6679	151.653	3.03981	192.077	48.0193	28.8116
			79	5.63145	47.2824	0.947752	59.8858	14.9714	8.98287
			80	10.386	84.8891	1.70156	107.517	26.8792	16.1275
			81	5.00957	40.2161	0.806111	50.9359	12.734	7.64039

## Sheet: D_Properties of resources 
	Worksheet		Properties of resources
	Description		The resources within the rice value chains are classified into six types: primary resources; intermediates; food products; energy and fuel products; chemical products; and by-products and wastes. Table 4 presents the resources falling under each resource type. The sales price and GHG emission factor of the resources, when applicable to the case studies, collected from various sources and converte…
	Table 4		Properties of the resources within the rice value chains.
			Resource type	Resource	Sale price		GHG emission factor		References
					Value	Unit	Value	Unit
			Primary resources	Paddy rice	20904.2	PhP/odt	803.83	kgCO2e/odt	[2, 3]
				Rice straw	-	-	-	-	-
				Grid electricity	10192.5	PhP/MWh	592	kgCO2e/MWh	[4, 5]
				Cow manure	-	-	24.95	kgCO2e/odt	[6]
				Caustic soda	23725.8	PhP/odt	590	kgCO2e/odt	[7, 8]
				Urea	14587.1	PhP/odt	916.03	kgCO2e/odt	[9, 10]
				Sulphuric acid	17135.3	PhP/odt	140	kgCO2e/odt	[7, 11]
			Intermediates	Rice husk	-	-	-	-	-
				(Rice straw and rice husk) Pellets	-	-	-	-	-
				Syngas	-	-	-	-	-
				Biogas	-	-	-	-	-
			Food products	White rice	40255.4	PhP/odt			[2]
			Energy and fuel products	Bio-electricity	6563.9	PhP/MWh	592	kgCO2e/MWh	[4, 12]
				Bioethanol	8592.3	PhP/MWh	249.48	kgCO2e/MWh	[4, 13]
				Bio-FT jet	4555.76	PhP/MWh	263.88	kgCO2e/MWh	[4, 12]
				Bio-FT diesel	3520.72	PhP/MWh	266.76	kgCO2e/MWh	[4, 12]
				Pyrolysis oil	-	-	-	-	-
				Char	-	-	-	-	-
			Chemical products	Bio-naphtha	1984.22	PhP/MWh	263.88	kgCO2e/MWh	[4, 14]
			By-products and wastes	Rice bran	-	-	-	-	-
				Biofertiliser	-	-	-	-	-
				Liquid hydrolysates	-	-	-	-	-
				Distiller's dried grains with solubles	-	-	-	-	-
				Ash	-	-	-	-	-

## Sheet: E_Processing technologies
	Worksheet		Processing technologies
	Description		The processing technologies within the rice value chains include: rice mill for white rice production; pelletiser for pre-processing of the rice straw and rice husk into pellets; gasification for the production of syngas from the crop residues; FT jet synthesis for the production of bio-FT diesel, bio-FT jet and bio-naphtha from syngas; anaerobic digestion for the production of biogas from the cr…
	Table 5		Estimated specifications of the processing technologies.
			Technology	Maximum capacity		Economic impact		Environmental impact
				Value	Unit	Capital (PhP M)	Fixed O&M (PhP M/yr)	Capital (tCO2e)	Fixed O&M (tCO2e/yr)	Technical life (yr)	References
			Rice mill	1.3	odt/h	22.88	1.14	2851.31	142.57	10	[15, 16, 17, 18]
			Pelletiser	20.83	MWh/h	27.69	1.38	344511	17225.6	15	[19, 20, 21, 22]
			Gasification	688.5	MWh/h	17046.8	852.34	104408	5220.42	25	[23, 24, 25]
			FT jet synthesis	206.67	MWh/h	17429.8	871.49	138856	6942.8	20	[26, 27, 28]
			Anaerobic digestion	5.5	MWh/h	1279.73	63.99	135734	6786.71	20	[29, 30, 31]
			Pyrolysis	183.38	MWh/h	22028.5	1101.43	36708	1835.4	30	[32, 33]
			Grain fermentation	357.71	MWh/h	65.67	3.28	438023	21901.1	30	[34, 35, 36]
			Lignocellulosic fermentation	162.5	MWh/h	16675.7	833.78	1.09196e+06	54598.2	30	[37, 38, 39]
			CCGT	1000	MWh/h	11670.4	583.52	2.31114e+06	115557	25	[25, 40]
			Boiler-steam turbine	10	MWh/h	738.14	36.91	269527	13476.3	25	[41, 42, 43, 44, 45]
	Table 6		Estimated conversion factors of the processing technologies.
			Technology	Primary resources				Intermediates					Food products	Fuel and energy products						Chemical products	By-products and wastes					References
				PR	RS	E	CM	RH	RSP	RHP	S	BG	WR	BL	BE	BFJ	BFD	PO	C	BN	RB	BF	LH	DDGS	Ash
			Rice mill	–1.54		–0.03		0.31					1								0.15					[17, 46, 47]
			Pelletiser		–1.25	–0.23			1																	[21]
			Pelletiser			–0.23		–1.25		1																[21]
			Gasification		-0.41	–0.003					1															[48]
			Gasification			–0.005		–0.63			1															[49]
			Gasification			–0.003			–0.38		1															[48]
			Gasification			–0.004				–0.52	1															[49]
			FT jet synthesis			–0.10					–5.55			0.29		1	2.2			0.8						[34]
			Anaerobic digestion		–0.26	–9.50	–0.26					1										1.21	6.12			[50, 51]
			Anaerobic digestion			–6.61	–0.67	–0.47				1										0.84	4.26			[51]
			Pyrolysis		–0.45	–7.36					0.22							1	0.46							[51, 52]
			Pyrolysis			–10.90		–0.67			0.33							1	0.69							[51, 53]
			Grain fermentation			–0.11							–0.26		1									0.21		[34, 54]
			Lignocellulosic fermentation		–0.64	–0.004									1											[38]
			Lignocellulosic fermentation			–0.004		–0.68							1											[39]
			CCGT								–3			1												[25]
			CCGT									–2		1												[25]
			Boiler-steam turbine		–1.26									1											0.0001	[55]
			Boiler-steam turbine					–1.23						1											0.0001	[56]
			Boiler-steam turbine						–1.18					1											0.0001	[21, 55]
			Boiler-steam turbine							-1.18				1											0.0001	[49, 56]

## Sheet: F_Transporting technologies
	Worksheet		Transporting technologies
	Description		The transporting infrastructures considered in the rice value chains were road and waterways networks in order to facilitate the movement of grains and crop residues. The transporting technologies are trucks and barges can be loaded with white rice, paddy rice, rice straw, rice husk or pelletised crop residues, which will utilise the road and waterways networks, respectively. The maximum capaciti…
	Table 7		Estimated specifications of the transporting technologies.
			Technology	Maximum capacity (odt/h)	Infrastructure	Maximum capacity (odt/h)	Resource	Fixed O&M economic impact (PhP/odt)	Fixed O&M environmental impact (kgCO2e/odt)	References
			Truck	1000	Road networks	1000	White rice	3.41	0.11	[57, 58]
							Paddy rice	3.41	0.11	[57, 58]
							Rice straw	14.82	0.11	[58, 59]
							Rice husk	14.82	0.11	[58, 59]
							Pellets	15.02	0.11	[58, 60]
			Barge	1000	Waterways networks	1000	White rice	1.13	0.07	[57, 58]
							Paddy rice	1.13	0.07	[57, 58]
							Rice straw	0.85	0.07	[58, 61]
							Rice husk	0.85	0.07	[58, 61]
							Pellets	0.85	0.07	[58, 61]
	Table 8		Estimated conversion factors of the transporting technologies for case study on rice value chains for food production only.
			Technology	Infrastructure	Resource	Distance-independent
						Source	Destination
			Truck	Road networks	Paddy rice	–1	X
					White rice	–1	X
			Barge	Waterways networks	Paddy rice	–1	X
					White rice	–1	X
	Table 9		Estimated conversion factors of the transporting technologies for case studies on rice value chains for integrated food-energy production and integrated food-energy-fuels-chemicals production.
			Technology	Infrastructure	Resource	Distance-independent
						Source	Destination
			Truck	Road networks	Paddy rice	–1	0.8
					White rice	–1	0.8
					Rice straw	–1	0.8
					Rice husk	–1	0.8
					Rice straw pellets	–1	0.8
					Rice husk pellets	–1	0.8
			Barge	Waterways networks	Paddy rice	–1	0.8
					White rice	–1	0.8
					Rice straw	–1	0.8
					Rice husk	–1	0.8
					Rice straw pellets	–1	0.8
					Rice husk pellets	–1	0.8

## Sheet: References
	References
	1	Doliente, S.S. and S. Samsatli Integrated production of food, energy, fuels and chemicals from rice crops: Multi-objective optimisation for efficient and sustainable value chains. Journal of Cleaner Production. (Under review).
	2	PSA (2018). OpenSTAT. Quezon City, Metro Manila, Philippines: Philippine Statistics Authory (PSA), Republic of the Philippines. Available online at http://openstat.psa.gov.ph/ (accessed 23 July 2018).
	3	Bautista, E.G. and M. Saito (2015). Greenhouse gas emissions from rice production in the Philippines based on life-cycle inventory analysis. Journal of Food, Agriculture and Environment 13, 139 - 144. doi: 10.1234/4.2015.3912.
	4	ADB (2017). Guidelines for Estimating Greenhouse Gas Emissions of Asian Development Bank Projects Additional Guidance for Clean Energy Projects. Mandaluyong City, Metro Manila, Philippines: Asian Development Bank doi:10.22617/TIM178659-2.
	5	Rivera, D. (2018). Electricity rates up in August 2018. Philippines: PhilStar Global Corporation. Available online at https://www.philstar.com/headlines/2018/08/08/1840675/electricity-rates-august-2018 (accessed ‎03 ‎September ‎2018).
	6	Aguirre-Villegas, H.A. and R.A. Larson (2017). Evaluating greenhouse gas emissions from dairy manure management practices using survey data and lifecycle tools. Journal of Cleaner Production 143, 169 - 179. doi: 10.1016/j.jclepro.2016.12.133.
	7	City of Winnipeg. (2012). Emission factors in kg CO2-equivalent per unit. Manitoba, Canada: C.o. Winnipeg. Available online at https://www.winnipeg.ca/finance/findata/matmgt/documents/2012/682-2012/682-2012_Appendix_H-WSTP_South_End_Plant_Process_Selection_Report/Appendix%207.pdf (accessed 01 March 2019).
	8	ICIS News (2018). US caustic soda spot export prices return to pre-Hurricane Harvey level. Surrey, United Kingdom: Reed Business Information Limited. Available online at https://www.icis.com/explore/resources/news/2018/10/20/10267616/us-caustic-soda-spot-export-prices-return-to-pre-hurricane-harvey-level/ (accessed 01 March 2019).
	9	Wood, S. and A. Cowie (2004). A Review of Greenhouse Gas Emission Factors for Fertiliser Production. New South Wales, Australia: Research and Development Division, State Forests of New South Wales, Cooperative Research Centre for Greenhouse Accounting, for IEA Bioenergy Task 38, 1 - 20. Available online at https://www.researchgate.net/publication/235704822_A_Review_of_Greenhouse_Gas_Emission_Fact…
	10	indexmundi (2019). Urea Monthly Price - US Dollars per Metric Ton. North Caroline, USA: Crunchbase Inc. Available online at https://www.indexmundi.com/commodities/?commodity=urea (accessed 01 March 2019).
	11	Alibaba (2019). Best price Sulfuric Acid 98% industrial grade from China. Hangzhou, China: Alibaba.com. Available online at https://www.alibaba.com/product-detail/Best-price-Sulfuric-Acid-98-industrial_60728257924.html?spm=a2700.7724857.normalList.57.46698bd20i5iBf (accessed 01 March 2019).
	12	DOE, P. (2018). Philippines' Department of Energy. Tagiug City, Metro Manila Philippines: Department of Energy, Republic of the Philippines. Available online at https://www.doe.gov.ph/ (accessed 11 September 2018).
	13	SRA (2019). Bi-monthly bio-ethanol reference price, Crop year 2018-2019. Quezon City, Metro Manila Philippines: Sugar Regulatory Administration (SRA), Republic of the Philippines, 1. Available online at https://www.sra.gov.ph/wp-content/uploads/2019/02/BRP_1st_half_Feb2019.pdf (accessed 27 February 2019).
	14	Trading Econmics (2019). Naphtha. New City, New York, United States: Trading Economics. Available online at https://tradingeconomics.com/commodity/naphtha (accessed 27 February 2019).
	15	NCDC (n.d.). Project profile for raw & boiled rice mills (Capacity 2.5 tph). New Delhi, India: National Cooperative Development Corporation (NCDC). Available online at www.ncdc.in/downloads/projectprofile_raw&boiledrice.doc (accessed 27 August 2018).
	16	Oluka, S.I. and N. S.I. (2013). Models for repair and maintenance costs of rice mills in southeastern states of Nigeria. Journal of Experimental Research 1, 10 - 15. Available online at http://www.er-journal.com/papers/oluka_june2013_1_1.pdf (accessed 28 August 2018).
	17	Goyal, S.K., S.V. Jogdand, and A.K. Agrawal (2014). Energy use pattern in rice milling industries—a critical appraisal. Journal of Food Science and Technology 51, 2907-2916. doi: 10.1007/s13197-012-0747-3.
	18	NABARD Consultancy Services Private Limited (NABCONS) (2019). Model Project on Rice Milling. West Bengal, India: Department of Food Processing Industries and Horticulture, Government of West Bengal, 1 - 13. Available online at https://www.wbfpih.gov.in/download?id=TkRnMk56Y3lPRFEzWHpFME9EUTRNelU0TWpndWNHUm0=&n=VFc5a1pXd2dVSEp2YW1WamRDQlFjbTltYVd4bGN3PT0=&t=WkdseVpuQnA= (accessed ‎06 ‎February ‎20…
	19	Murray, G. (2010). Lillooet Biomass Energy Corporation Business Plan for a Wood Pellet Plant. British Columbia, Canada: Gordon Murray Corporate Finance Ltd., 1 - 45. Available online at http://www.sibacs.com/wp-content/uploads/2009/02/2010-04-26-Lillooet-Pellet-Business-Plan.pdf (accessed 25 March 2019).
	20	Leinonen, A. and N. Duc Cuong (2013). Development of biomass fuel chains in Vietnam. Espoo, Finland: VTT Technical Research Centre of Finland, 1 - 100. Available online at https://www.vtt.fi/inf/pdf/technology/2013/T134.pdfs (accessed 18 September 2018).
	21	Ishii, K., et al. (2016). Logistics cost analysis of rice straw pellets for feasible production capacity and spatial scale in heat utilization systems: A case study in Nanporo town, Hokkaido, Japan. Biomass and Bioenergy 94, 155 - 166. doi: 10.1016/j.biombioe.2016.08.007.
	22	Land Energy (2018). UK Pellet Production Plant. London, United Kingdom: Land Energy. Available online at http://www.land-energy.com/uk-pellet-production (accessed ‎20 ‎September ‎2018).
	23	Bartone, L.M.J., J. White, and WorleyParsons Group Inc. (2007). Industrial Size Gasification for Syngas, Substitute Natural Gas and Power Production. Pennsylvania, USA: Office of Systems Analysis and Planning Support, National Energy Technology Laboratory, , I-1 - XIV-3. Available online at http://www.canadiancleanpowercoalition.com/pdf/SNG2%20-%20Final%20Report%20DOE_NETL-401_1.pdf (accessed 28 …
	24	letsrecyle (2009). Scotlands first batch gasification plant officially opened. London, United Kingdom: Environment Media Group Ltd. Available online at https://www.letsrecycle.com/news/latest-news/scotlands-first-batch-gasification-plant-officially-opened/ (accessed ‎28 ‎September ‎2018).
	25	Samsatli, S. and N.J. Samsatli (2018). A multi-objective MILP model for the design and operation of future integrated multi-vector energy networks capturing detailed spatio-temporal dependencies. Applied Energy 220, 893-920. doi: https://doi.org/10.1016/j.apenergy.2017.09.055.
	26	Fleisch, T. (2014). Associated Gas Monetization via miniGTL: Conversion of flared gas into liquid fuels & chemicals. Washington, D.C., USA: Global Gas Flaring Reduction Partnership, 1 - 37. Available online at http://siteresources.worldbank.org/EXTGGFR/Resources/Associated_gas_utilization_via_MiniGTL_Jan_2014_update.pdf?resourceurlname=Associated_gas_utilization_via_MiniGTL_Jan_2014_update.pdf (a…
	27	Stratmann, P. (2017). Roll-out of smaller scale gas-toliquids: current commercialisation and future approach. Washington D.C., USA: Velocys plc. Available online at https://velocys.com/press/ppt/ABLC2017_Velocys_web2.pdf (accessed 18 September 2018).
	28	Dimitriou, I., H. Goldingay, and A.V. Bridgwater (2018). Techno-economic and uncertainty analysis of Biomass to Liquid (BTL) systems for transport fuel production. Renewable and Sustainable Energy Reviews 88, 160 - 175. doi: 10.1016/j.rser.2018.02.023.
	29	Gebrezgabher, S.A., et al. (2010). Economic analysis of anaerobic digestion—A case of Green power biogas plant in The Netherlands. NJAS - Wageningen Journal of Life Sciences 57, 109 - 115. doi: 10.1016/j.njas.2009.07.006.
	30	Farmers Weekly (2016). £8m farm biogas plant powering 2,500 homes approved. Surrey, United Kingdom: Reed Business Information Limited. Available online at https://www.fwi.co.uk/news/8m-farm-biogas-plant-powering-2500-homes-approved (accessed 18 September 2018).
	31	Thompson, B. (2018). Foresight acquires 2.5MW AD plant on Isle of Wight. London, United Kingdom: Foresight Group Available online at https://www.foresightgroup.eu/news/foresight-acquires-25mw-ad-plant-on-isle-of-wight/ (accessed 18 September 2018).
	32	Boucher, F., et al. (1977). Pyrolysis of industrial wastes for oil and activated carbon recovery. Washington, D.C., USA: U.S. Environmental Protection Agency, 1 - 168. Available online at https://nepis.epa.gov/Exe/ZyPURL.cgi?Dockey=9101QNUJ.TXT (accessed 18 September 2018).
	33	Carrasco, J.L., et al. (2017). Pyrolysis of forest residues: An approach to techno-economics for bio-fuel production. Fuel 193, 477 - 484. doi: 10.1016/j.fuel.2016.12.063.
	34	Samsatli, S. and N.J. Samsatli (2015). A general spatio-temporal model of energy systems with a detailed account of transport and storage. Computers & Chemical Engineering 80, 155 - 176. doi: 10.1016/j.compchemeng.2015.05.019.
	35	Vogelbusch (2018). Planning a bioethanol plant. Vienna, Austria: Vogelbusch Biocommodities GmbH. Available online at https://www.bioethanol.vogelbusch.com/en/faq.php (accessed.
	36	Ethanol Producer Magazine (2020). US Ethanol Plants. North, Dakota: BBI International. Available online at http://www.ethanolproducer.com/plants/listplants/US/Operational/All (accessed 20 August 2020).
	37	Hartig, S. (n.d.). Cellulosic Ethanol Update on Project Liberty. South Dakota, USA: POET-DSM Advanced Biofuels LLC Licensing. Available online at https://www.bio.org/sites/default/files/Steve%20Hartig--Bio%20Pac%20Rim.pdf (accessed 18 September 2018).
	38	Diep, N., et al. (2012). Comparison of the potential for ethanol production from rice straw in Vietnam and Japan via techno-economic evaluation. International Energy Journal 13, 113 - 122. Available online at http://www.rericjournal.ait.ac.th/index.php/reric/article/view/983/420 (accessed 27 ‎February ‎2019 ).
	39	Quintero, J.A., J. Moncada, and C.A. Cardona (2013). Techno-economic analysis of bioethanol production from lignocellulosic residues in Colombia: A process simulation approach. Bioresource Technology 139, 300 - 307. doi: 10.1016/j.biortech.2013.04.048.
	40	Stevens, L., et al. (2017). The footprint of energy: Land use of U.S. electricity production. USA: Strata, 1 - 22. Available online at https://www.strata.org/pdf/2017/footprints-full.pdf (accessed 25 March 2019).
	41	Progea USA (n.d.). Movicon – Biomass Plant Case Study. USA: Progea USA. Available online at https://cdn2.hubspot.net/hub/214003/file-42961933-pdf/docs/italybiomasscasestudym27.pdf (accessed 20 September 2018).
	42	NuGen (2010). Feasibility Study for a 10 MW Biomass Fired Power Plant British Columbia, Canada: NuGen Engineering Ltd., 1 - 52. Available online at http://wildfire.fpinnovations.ca/WoodyDebrisManagement/FinalReport/2_10_MW_Biomass_Plant_Feasibility_Study_Final.pdf (accessed ‎18 ‎September ‎2018).
	43	Domenichini, R., et al. (2011). Techno-economic evaluation of biomass fired or co-fired power plants with post combustion CO2 capture. Energy Procedia 4, 1851 - 1860. doi: 10.1016/j.egypro.2011.02.063.
	44	Ramamurthi, P.V., et al. (2016). Utilisation of rice residues for decentralised electricity generation in Ghana: An economic analysis. Energy 111, 620 - 629. doi: 10.1016/j.energy.2016.05.116.
	45	Abdelhady, S., D. Borello, and A. Shaban (2018). Techno-economic assessment of biomass power plant fed with rice straw: Sensitivity and parametric analysis of the performance and the LCOE. Renewable Energy 115, 1026 - 1034. doi: 10.1016/j.renene.2017.09.040.
	46	Bordey, F.H., et al. (2015). Game changer: Is PH rice ready to compete at least regionally. Rice Science for Decision-Makers 6, 1 - 4. Available online at https://dbmp.philrice.gov.ph/palaystat/publications/10_rice_science_for_decision_makers_2015_november.pdf (accessed 26 August 2018).
	47	Pachanawan, A., et al. (2017). Electrical energy consumption and energy conservation of rice mills in the northeastern of Thailand. Engineering Journal 21, 73 - 82. doi: 10.4186/ej.2017.21.4.73.
	48	Calvo, L.F., et al. (2012). Gasification of rice straw in a fluidized-bed gasifier for syngas application in close-coupled boiler-gasifier systems. Bioresource Technology 109, 206 - 214. doi: 10.1016/j.biortech.2012.01.027.
	49	Yoon, S.J., et al. (2012). Gasification and power generation characteristics of rice husk and rice husk pellet using a downdraft fixed-bed gasifier. Renewable Energy 42, 163 - 167. doi: 10.1016/j.renene.2011.08.028.
	50	Kalra, M.S. and J.S. Panwar (1986). Anaerobic digestion of rice crop residues. Agricultural Wastes 17, 263 - 269. doi: 10.1016/0141-4607(86)90134-4.
	51	Unrean, P., et al. (2018). Comparative techno-economic assessment and environmental impacts of rice husk-to-fuel conversion technologies. Energy 151, 581 - 593. doi: 10.1016/j.energy.2018.03.112.
	52	Pütün, A.E., E. Apaydın, and E. Pütün (2004). Rice straw as a bio-oil source via pyrolysis and steam pyrolysis. Energy 29, 2171 - 2180. doi: 10.1016/j.energy.2004.03.020.
	53	Armynah, B., et al. (2018). Analysis of Chemical and Physical Properties of Biochar from Rice Husk Biomass. Journal of Physics: Conference Series 979, 1 - 9. doi: 10.1088/1742-6596/979/1/012038.
	54	Moukamnerd, C., H. Kawahara, and Y. Katakura (2013). Feasibility Study of Ethanol Production from Food Wastes by Consolidated Continuous Solid-State Fermentation. Journal of Sustainable Bioenergy Systems 3, 143 - 148. doi: 10.4236/jsbs.2013.32020.
	55	Delivand, M.K., et al. (2011). Economic feasibility assessment of rice straw utilization for electricity generating through combustion in Thailand. Applied Energy 88, 3651 - 3658. doi: 10.1016/j.apenergy.2011.04.001.
	56	Chungsangunsit, T., S.H. Gheewala, and S. Patumsawad (2005). Environmental Assessment of Electricity Production from Rice Husk: A Case Study in Thailand. International Energy Journal 6, 3-47 - 3-55. Available online at http://www.rericjournal.ait.ac.th/index.php/reric/article/view/101 (accessed 28 August 2018).
	57	Alavi, H.R., et al. (2012). Trusting Trade and the Private Sector for Food Security in Southeast Asia, in Directions in Development, (Washington D.C., USA: The World Bank), 1 - 264. Available online at http://documents.worldbank.org/curated/en/741701468170978381/Trusting-trade-and-the-private-sector-for-food-security-in-Southeast-Asia (accessed 14 September 2018).
	58	Binh, N.T. and V.A. Tuan (2016). Greenhouse Gas Emission from Freight Transport-Accounting for the Rice Supply Chain in Vietnam. Procedia CIRP 40, 46 - 49. doi: 10.1016/j.procir.2016.01.051.
	59	Ko, S., P. Lautala, and R.M. Handler (2018). Securing the feedstock procurement for bioenergy products: a literature review on the biomass transportation and logistics. Journal of Cleaner Production 200, 205 - 218. doi: 10.1016/j.jclepro.2018.07.241.
	60	Kumar, A., J.B. Cameron, and P.C. Flynn (2004). Pipeline transport of biomass, in Applied Biochemistry and Biotechnology - Part A Enzyme Engineering and Biotechnology, 27 - 39. doi:10.1007/978-1-59259-837-3_4.
	61	Börjesson, P. and L. Gustavsson (1996). Biomass transportation. Renewable Energy 9, 1033 - 1036. doi: 10.1016/0960-1481(96)88456-4.
